# Supplementary material for: Attitudes of Poles towards the COVID-19 Vaccine Booster Dose: An Online Survey in Poland
Source: Vaccines (Basel). 2022 Jan 2;10(1):68. doi: 10.3390/vaccines10010068 (PMC8778409; doi:10.3390/vaccines10010068)
Supplement: Supplementary file 1 [file vaccines-10-00068-s001.zip]

Archive with 1 entries (1 files):
- vaccines-1520737-supplementary.pdf
